# Supplementary material for: The VEGFB Gene Variants and the Effectiveness of Platelet-Rich Plasma Treatment of Lateral Elbow Tendinopathy: A Prospective Cohort Study with a Two-Year Follow-Up
Source: Int J Mol Sci. 2024 Dec 7;25(23):13166. doi: 10.3390/ijms252313166 (PMC11642232; doi:10.3390/ijms252313166)
Supplement: Supplementary file 1 [file ijms-25-13166-s001.zip]

Archive with 1 entries (1 files):
- ijms-3332559-supplementary.pdf
